# Supplementary material for: Cadmium effects on DNA and protein metabolism in oyster (Crassostrea gigas) revealed by proteomic analyses
Source: Sci Rep. 2017 Sep 15;7:11716. doi: 10.1038/s41598-017-11894-7 (PMC5601910; doi:10.1038/s41598-017-11894-7)
Supplement: Supplementary file 2 — Table S4 [file 41598_2017_11894_MOESM2_ESM.xlsx]

## Sheet: TableS4
Table S4. GO analysis of Cd responsive genes after 9d treatment using RNA-seq data (biological process, P ＜ 0.05).
Gene Ontology term Ck_9d-VS-Cd_9d	Description	P-value-fdr
GO:0007049	cell cycle	4.11848e-05
GO:0002376	immune system process	0.0003677
GO:0006955	immune response	0.0003677
GO:0007160	cell-matrix adhesion	0.000436554
GO:0031589	cell-substrate adhesion	0.000436554
GO:0009888	tissue development	0.000443263
GO:0031099	regeneration	0.000443263
GO:0042246	tissue regeneration	0.000443263
GO:0048589	developmental growth	0.000443263
GO:0007155	cell adhesion	0.0015295
GO:0022610	biological adhesion	0.0015295
GO:0009611	response to wounding	0.00205894
GO:0042060	wound healing	0.00205894
GO:0006508	proteolysis	0.004496
GO:0009147	pyrimidine nucleoside triphosphate metabolic process	0.00535766
GO:0048856	anatomical structure development	0.00535766
GO:0019538	protein metabolic process	0.00537
GO:0055114	oxidation-reduction process	0.006038
GO:0006423	cysteinyl-tRNA aminoacylation	0.00688177
GO:0009200	deoxyribonucleoside triphosphate metabolic process	0.00688177
GO:0009211	pyrimidine deoxyribonucleoside triphosphate metabolic process	0.00688177
GO:0046080	dUTP metabolic process	0.00688177
GO:0030163	protein catabolic process	0.007365
GO:0010941	regulation of cell death	0.0143262
GO:0042981	regulation of apoptotic process	0.0143262
GO:0043067	regulation of programmed cell death	0.0143262
GO:0051603	proteolysis involved in cellular protein catabolic process	0.015038
GO:0006950	response to stress	0.0166461
GO:0040007	growth	0.018199
GO:0000394	RNA splicing, via endonucleolytic cleavage and ligation	0.0214884
GO:0006388	tRNA splicing, via endonucleolytic cleavage and ligation	0.0214884
GO:0009607	response to biotic stimulus	0.0232525
GO:0016053	organic acid biosynthetic process	0.0260789
GO:0046394	carboxylic acid biosynthetic process	0.0260789
GO:0006470	protein dephosphorylation	0.0310697
GO:0050896	response to stimulus	0.0345131
GO:0045087	innate immune response	0.0460639
GO:0016311	dephosphorylation	0.0463646
GO:0006220	pyrimidine nucleotide metabolic process	0.047004
GO:0006636	unsaturated fatty acid biosynthetic process	0.0487494
GO:0019048	modulation by virus of host morphology or physiology	0.0487494
GO:0019050	suppression by virus of host apoptotic process	0.0487494
GO:0019054	modulation by virus of host process	0.0487494
GO:0019370	leukotriene biosynthetic process	0.0487494
GO:0019541	propionate metabolic process	0.0487494
GO:0019543	propionate catabolic process	0.0487494
GO:0019626	short-chain fatty acid catabolic process	0.0487494
GO:0019748	secondary metabolic process	0.0487494
GO:0033668	negative regulation by symbiont of host apoptotic process	0.0487494
GO:0039526	modulation by virus of host apoptotic process	0.0487494
GO:0044003	modification by symbiont of host morphology or physiology	0.0487494
GO:0044068	modulation by symbiont of host cellular process	0.0487494
GO:0044531	modulation of programmed cell death in other organism	0.0487494
GO:0044532	modulation of apoptotic process in other organism	0.0487494
GO:0044550	secondary metabolite biosynthetic process	0.0487494
GO:0046456	icosanoid biosynthetic process	0.0487494
GO:0046459	short-chain fatty acid metabolic process	0.0487494
GO:0046937	phytochelatin metabolic process	0.0487494
GO:0046938	phytochelatin biosynthetic process	0.0487494
GO:0051701	interaction with host	0.0487494
GO:0052040	modulation by symbiont of host programmed cell death	0.0487494
GO:0052041	negative regulation by symbiont of host programmed cell death	0.0487494
GO:0052150	modulation by symbiont of host apoptotic process	0.0487494
GO:0052248	modulation of programmed cell death in other organism involved in symbiotic interaction	0.0487494
GO:0052433	modulation by organism of apoptotic process in other organism involved in symbiotic interaction	0.0487494
GO:0052490	negative regulation by organism of programmed cell death in other organism involved in symbiotic interaction	0.0487494
GO:1901570	fatty acid derivative biosynthetic process	0.0487494
