# Supplementary material for: Cadmium effects on DNA and protein metabolism in oyster (Crassostrea gigas) revealed by proteomic analyses
Source: Sci Rep. 2017 Sep 15;7:11716. doi: 10.1038/s41598-017-11894-7 (PMC5601910; doi:10.1038/s41598-017-11894-7)
Supplement: Supplementary file 3 — Table S3 [file 41598_2017_11894_MOESM3_ESM.xlsx]

## Sheet: TableS3
TableS3: GO analysis of Cd responsive proteins after 9d treatment (biological process, P-value ＜0.05).
Gene Ontology term Ck_9d-VS-Cd_9d	Cluster frequency	Protein frequency of use	P-value
protein metabolic process	93 out of 236 genes, 39.4%	600 out of 2343 genes, 25.6%	6.11965e-07
proteolysis	26 out of 236 genes, 11.0%	106 out of 2343 genes, 4.5%	8.20012e-06
cellular protein metabolic process	80 out of 236 genes, 33.9%	531 out of 2343 genes, 22.7%	2.04592e-05
organic substance metabolic process	156 out of 236 genes, 66.1%	1254 out of 2343 genes, 53.5%	2.49893e-05
metabolic process	181 out of 236 genes, 76.7%	1522 out of 2343 genes, 65.0%	2.9044e-05
protein folding	15 out of 236 genes, 6.4%	48 out of 2343 genes, 2.0%	3.74023e-05
primary metabolic process	151 out of 236 genes, 64.0%	1212 out of 2343 genes, 51.7%	4.25231e-05
regulation of cellular amino acid metabolic process	7 out of 236 genes, 3.0%	12 out of 2343 genes, 0.5%	4.9127e-05
protein catabolic process	19 out of 236 genes, 8.1%	75 out of 2343 genes, 3.2%	9.10751e-05
regulation of cellular amine metabolic process	7 out of 236 genes, 3.0%	13 out of 2343 genes, 0.6%	9.73649e-05
S phase of mitotic cell cycle	9 out of 236 genes, 3.8%	22 out of 2343 genes, 0.9%	0.000141098
S phase	9 out of 236 genes, 3.8%	22 out of 2343 genes, 0.9%	0.000141098
macromolecule metabolic process	112 out of 236 genes, 47.5%	864 out of 2343 genes, 36.9%	0.000291565
antigen processing and presentation of exogenous peptide antigen via MHC class I, TAP-dependent	7 out of 236 genes, 3.0%	15 out of 2343 genes, 0.6%	0.00030561
antigen processing and presentation of exogenous peptide antigen via MHC class I	7 out of 236 genes, 3.0%	15 out of 2343 genes, 0.6%	0.00030561
negative regulation of ubiquitin-protein ligase activity involved in mitotic cell cycle	7 out of 236 genes, 3.0%	15 out of 2343 genes, 0.6%	0.00030561
multi-organism cellular process	17 out of 236 genes, 7.2%	69 out of 2343 genes, 2.9%	0.000310904
translational elongation	10 out of 236 genes, 4.2%	30 out of 2343 genes, 1.3%	0.000433309
ribonucleoside biosynthetic process	10 out of 236 genes, 4.2%	30 out of 2343 genes, 1.3%	0.000433309
purine nucleoside biosynthetic process	9 out of 236 genes, 3.8%	25 out of 2343 genes, 1.1%	0.000441493
purine ribonucleoside biosynthetic process	9 out of 236 genes, 3.8%	25 out of 2343 genes, 1.1%	0.000441493
DNA damage response, signal transduction by p53 class mediator resulting in cell cycle arrest	7 out of 236 genes, 3.0%	16 out of 2343 genes, 0.7%	0.000497154
mitotic G1 DNA damage checkpoint	7 out of 236 genes, 3.0%	16 out of 2343 genes, 0.7%	0.000497154
negative regulation of ligase activity	7 out of 236 genes, 3.0%	16 out of 2343 genes, 0.7%	0.000497154
negative regulation of ubiquitin-protein ligase activity	7 out of 236 genes, 3.0%	16 out of 2343 genes, 0.7%	0.000497154
signal transduction involved in mitotic cell cycle checkpoint	7 out of 236 genes, 3.0%	16 out of 2343 genes, 0.7%	0.000497154
signal transduction involved in mitotic G1 DNA damage checkpoint	7 out of 236 genes, 3.0%	16 out of 2343 genes, 0.7%	0.000497154
antigen processing and presentation of peptide antigen via MHC class I	8 out of 236 genes, 3.4%	21 out of 2343 genes, 0.9%	0.000598421
nucleoside triphosphate biosynthetic process	7 out of 236 genes, 3.0%	17 out of 2343 genes, 0.7%	0.000773466
ribonucleoside triphosphate biosynthetic process	7 out of 236 genes, 3.0%	17 out of 2343 genes, 0.7%	0.000773466
positive regulation of ubiquitin-protein ligase activity involved in mitotic cell cycle	7 out of 236 genes, 3.0%	17 out of 2343 genes, 0.7%	0.000773466
positive regulation of cell cycle arrest	7 out of 236 genes, 3.0%	17 out of 2343 genes, 0.7%	0.000773466
signal transduction involved in cell cycle checkpoint	7 out of 236 genes, 3.0%	17 out of 2343 genes, 0.7%	0.000773466
signal transduction involved in DNA integrity checkpoint	7 out of 236 genes, 3.0%	17 out of 2343 genes, 0.7%	0.000773466
signal transduction involved in DNA damage checkpoint	7 out of 236 genes, 3.0%	17 out of 2343 genes, 0.7%	0.000773466
translation	26 out of 236 genes, 11.0%	137 out of 2343 genes, 5.8%	0.00080674
viral reproduction	16 out of 236 genes, 6.8%	68 out of 2343 genes, 2.9%	0.000812803
DNA damage response, signal transduction by p53 class mediator	7 out of 236 genes, 3.0%	18 out of 2343 genes, 0.8%	0.00115845
negative regulation of G1/S transition of mitotic cell cycle	7 out of 236 genes, 3.0%	18 out of 2343 genes, 0.8%	0.00115845
pyrimidine nucleoside triphosphate biosynthetic process	4 out of 236 genes, 1.7%	6 out of 2343 genes, 0.3%	0.00127931
pyrimidine ribonucleoside triphosphate biosynthetic process	4 out of 236 genes, 1.7%	6 out of 2343 genes, 0.3%	0.00127931
macromolecule catabolic process	25 out of 236 genes, 10.6%	134 out of 2343 genes, 5.7%	0.00132231
ribonucleoside metabolic process	23 out of 236 genes, 9.7%	121 out of 2343 genes, 5.2%	0.0015947
positive regulation of protein ubiquitination	8 out of 236 genes, 3.4%	24 out of 2343 genes, 1.0%	0.00165339
anaphase-promoting complex-dependent proteasomal ubiquitin-dependent protein catabolic process	7 out of 236 genes, 3.0%	19 out of 2343 genes, 0.8%	0.00167905
negative regulation of protein ubiquitination	7 out of 236 genes, 3.0%	19 out of 2343 genes, 0.8%	0.00167905
mitotic DNA damage checkpoint	7 out of 236 genes, 3.0%	19 out of 2343 genes, 0.8%	0.00167905
mitotic DNA integrity checkpoint	7 out of 236 genes, 3.0%	19 out of 2343 genes, 0.8%	0.00167905
positive regulation of ubiquitin-protein ligase activity	7 out of 236 genes, 3.0%	19 out of 2343 genes, 0.8%	0.00167905
regulation of cell cycle arrest	7 out of 236 genes, 3.0%	19 out of 2343 genes, 0.8%	0.00167905
regulation of G1/S transition of mitotic cell cycle	7 out of 236 genes, 3.0%	19 out of 2343 genes, 0.8%	0.00167905
nucleoside biosynthetic process	10 out of 236 genes, 4.2%	35 out of 2343 genes, 1.5%	0.00167979
glycosyl compound biosynthetic process	10 out of 236 genes, 4.2%	35 out of 2343 genes, 1.5%	0.00167979
purine-containing compound biosynthetic process	11 out of 236 genes, 4.7%	41 out of 2343 genes, 1.7%	0.00174678
purine nucleoside metabolic process	22 out of 236 genes, 9.3%	116 out of 2343 genes, 5.0%	0.00207808
purine ribonucleoside metabolic process	22 out of 236 genes, 9.3%	116 out of 2343 genes, 5.0%	0.00207808
nucleoside metabolic process	24 out of 236 genes, 10.2%	131 out of 2343 genes, 5.6%	0.00214535
cellular biosynthetic process	61 out of 236 genes, 25.8%	435 out of 2343 genes, 18.6%	0.00218466
proteolysis involved in cellular protein catabolic process	14 out of 236 genes, 5.9%	61 out of 2343 genes, 2.6%	0.00222207
regulation of cellular ketone metabolic process	7 out of 236 genes, 3.0%	20 out of 2343 genes, 0.9%	0.00236495
signal transduction in response to DNA damage	7 out of 236 genes, 3.0%	20 out of 2343 genes, 0.9%	0.00236495
positive regulation of ligase activity	7 out of 236 genes, 3.0%	20 out of 2343 genes, 0.9%	0.00236495
regulation of ubiquitin-protein ligase activity involved in mitotic cell cycle	7 out of 236 genes, 3.0%	20 out of 2343 genes, 0.9%	0.00236495
signal transduction by p53 class mediator	7 out of 236 genes, 3.0%	20 out of 2343 genes, 0.9%	0.00236495
negative regulation of cell cycle phase transition	7 out of 236 genes, 3.0%	20 out of 2343 genes, 0.9%	0.00236495
negative regulation of mitotic cell cycle phase transition	7 out of 236 genes, 3.0%	20 out of 2343 genes, 0.9%	0.00236495
single-organism metabolic process	73 out of 236 genes, 30.9%	543 out of 2343 genes, 23.2%	0.00237303
cellular protein catabolic process	14 out of 236 genes, 5.9%	62 out of 2343 genes, 2.6%	0.00261716
glycosyl compound metabolic process	24 out of 236 genes, 10.2%	133 out of 2343 genes, 5.7%	0.00265387
pyrimidine ribonucleoside triphosphate metabolic process	4 out of 236 genes, 1.7%	7 out of 2343 genes, 0.3%	0.00274975
negative regulation of cell cycle process	8 out of 236 genes, 3.4%	26 out of 2343 genes, 1.1%	0.00293788
positive regulation of cell cycle process	8 out of 236 genes, 3.4%	26 out of 2343 genes, 1.1%	0.00293788
multi-organism process	24 out of 236 genes, 10.2%	134 out of 2343 genes, 5.7%	0.00294439
nucleobase-containing compound biosynthetic process	26 out of 236 genes, 11.0%	150 out of 2343 genes, 6.4%	0.00319131
nucleobase-containing small molecule metabolic process	31 out of 236 genes, 13.1%	189 out of 2343 genes, 8.1%	0.00319601
purine-containing compound metabolic process	24 out of 236 genes, 10.2%	136 out of 2343 genes, 5.8%	0.00360693
CTP biosynthetic process	3 out of 236 genes, 1.3%	4 out of 2343 genes, 0.2%	0.00373927
CTP metabolic process	3 out of 236 genes, 1.3%	4 out of 2343 genes, 0.2%	0.00373927
organic substance biosynthetic process	62 out of 236 genes, 26.3%	454 out of 2343 genes, 19.4%	0.00389948
'de novo' protein folding	5 out of 236 genes, 2.1%	12 out of 2343 genes, 0.5%	0.00434928
purine nucleoside triphosphate biosynthetic process	5 out of 236 genes, 2.1%	12 out of 2343 genes, 0.5%	0.00434928
purine ribonucleoside triphosphate biosynthetic process	5 out of 236 genes, 2.1%	12 out of 2343 genes, 0.5%	0.00434928
regulation of tube size	5 out of 236 genes, 2.1%	12 out of 2343 genes, 0.5%	0.00434928
regulation of cell cycle phase transition	7 out of 236 genes, 3.0%	22 out of 2343 genes, 0.9%	0.00436283
regulation of mitotic cell cycle phase transition	7 out of 236 genes, 3.0%	22 out of 2343 genes, 0.9%	0.00436283
ribonucleoside triphosphate metabolic process	19 out of 236 genes, 8.1%	101 out of 2343 genes, 4.3%	0.00458434
small molecule metabolic process	57 out of 236 genes, 24.2%	413 out of 2343 genes, 17.6%	0.00462719
biosynthetic process	63 out of 236 genes, 26.7%	467 out of 2343 genes, 19.9%	0.00486214
regulation of blood vessel size	4 out of 236 genes, 1.7%	8 out of 2343 genes, 0.3%	0.00506745
heterocycle biosynthetic process	28 out of 236 genes, 11.9%	171 out of 2343 genes, 7.3%	0.00520264
aromatic compound biosynthetic process	27 out of 236 genes, 11.4%	164 out of 2343 genes, 7.0%	0.00561533
mitotic cell cycle checkpoint	7 out of 236 genes, 3.0%	23 out of 2343 genes, 1.0%	0.00574422
regulation of ubiquitin-protein ligase activity	7 out of 236 genes, 3.0%	23 out of 2343 genes, 1.0%	0.00574422
proteasomal protein catabolic process	8 out of 236 genes, 3.4%	29 out of 2343 genes, 1.2%	0.00618051
proteasomal ubiquitin-dependent protein catabolic process	8 out of 236 genes, 3.4%	29 out of 2343 genes, 1.2%	0.00618051
gene expression	47 out of 236 genes, 19.9%	332 out of 2343 genes, 14.2%	0.00653293
nucleoside triphosphate metabolic process	19 out of 236 genes, 8.1%	105 out of 2343 genes, 4.5%	0.00711329
regulation of ligase activity	7 out of 236 genes, 3.0%	24 out of 2343 genes, 1.0%	0.00742868
regulation of interphase of mitotic cell cycle	7 out of 236 genes, 3.0%	24 out of 2343 genes, 1.0%	0.00742868
cellular macromolecule catabolic process	20 out of 236 genes, 8.5%	113 out of 2343 genes, 4.8%	0.00748232
interphase	9 out of 236 genes, 3.8%	36 out of 2343 genes, 1.5%	0.00755397
interphase of mitotic cell cycle	9 out of 236 genes, 3.8%	36 out of 2343 genes, 1.5%	0.00755397
protein polyubiquitination	8 out of 236 genes, 3.4%	30 out of 2343 genes, 1.3%	0.00771231
organonitrogen compound biosynthetic process	22 out of 236 genes, 9.3%	129 out of 2343 genes, 5.5%	0.008026
pyrimidine ribonucleotide biosynthetic process	4 out of 236 genes, 1.7%	9 out of 2343 genes, 0.4%	0.00840733
secondary metabolic process	4 out of 236 genes, 1.7%	9 out of 2343 genes, 0.4%	0.00840733
ribosomal small subunit biogenesis	4 out of 236 genes, 1.7%	9 out of 2343 genes, 0.4%	0.00840733
organic cyclic compound biosynthetic process	28 out of 236 genes, 11.9%	178 out of 2343 genes, 7.6%	0.00915864
cellular macromolecule metabolic process	97 out of 236 genes, 41.1%	795 out of 2343 genes, 33.9%	0.0092307
pigment metabolic process	5 out of 236 genes, 2.1%	14 out of 2343 genes, 0.6%	0.00928771
DNA damage checkpoint	7 out of 236 genes, 3.0%	25 out of 2343 genes, 1.1%	0.00945283
DNA integrity checkpoint	7 out of 236 genes, 3.0%	25 out of 2343 genes, 1.1%	0.00945283
ribonucleotide biosynthetic process	8 out of 236 genes, 3.4%	31 out of 2343 genes, 1.3%	0.00951336
antigen processing and presentation of peptide antigen	8 out of 236 genes, 3.4%	31 out of 2343 genes, 1.3%	0.00951336
nucleoside diphosphate phosphorylation	2 out of 236 genes, 0.8%	2 out of 2343 genes, 0.1%	0.010107
GTP biosynthetic process	2 out of 236 genes, 0.8%	2 out of 2343 genes, 0.1%	0.010107
UTP biosynthetic process	2 out of 236 genes, 0.8%	2 out of 2343 genes, 0.1%	0.010107
serine family amino acid catabolic process	2 out of 236 genes, 0.8%	2 out of 2343 genes, 0.1%	0.010107
regulation of chondrocyte differentiation	2 out of 236 genes, 0.8%	2 out of 2343 genes, 0.1%	0.010107
response to nitrogen compound	11 out of 236 genes, 4.7%	51 out of 2343 genes, 2.2%	0.0106014
organic substance catabolic process	46 out of 236 genes, 19.5%	332 out of 2343 genes, 14.2%	0.0107302
regulation of protein ubiquitination	8 out of 236 genes, 3.4%	32 out of 2343 genes, 1.4%	0.0116103
organonitrogen compound metabolic process	45 out of 236 genes, 19.1%	326 out of 2343 genes, 13.9%	0.0124533
vascular process in circulatory system	4 out of 236 genes, 1.7%	10 out of 2343 genes, 0.4%	0.0129192
pyrimidine nucleoside triphosphate metabolic process	4 out of 236 genes, 1.7%	10 out of 2343 genes, 0.4%	0.0129192
pyrimidine ribonucleotide metabolic process	4 out of 236 genes, 1.7%	10 out of 2343 genes, 0.4%	0.0129192
response to organic substance	29 out of 236 genes, 12.3%	191 out of 2343 genes, 8.2%	0.0130935
cellular nitrogen compound biosynthetic process	29 out of 236 genes, 12.3%	191 out of 2343 genes, 8.2%	0.0130935
cellular process involved in reproduction	15 out of 236 genes, 6.4%	81 out of 2343 genes, 3.5%	0.013122
purine ribonucleoside triphosphate metabolic process	17 out of 236 genes, 7.2%	96 out of 2343 genes, 4.1%	0.0132426
ribonucleotide metabolic process	20 out of 236 genes, 8.5%	119 out of 2343 genes, 5.1%	0.0132597
cell cycle checkpoint	8 out of 236 genes, 3.4%	33 out of 2343 genes, 1.4%	0.0140296
antigen processing and presentation	8 out of 236 genes, 3.4%	33 out of 2343 genes, 1.4%	0.0140296
ribose phosphate biosynthetic process	8 out of 236 genes, 3.4%	33 out of 2343 genes, 1.4%	0.0140296
cellular metabolic process	143 out of 236 genes, 60.6%	1258 out of 2343 genes, 53.7%	0.0146001
purine nucleoside triphosphate metabolic process	17 out of 236 genes, 7.2%	97 out of 2343 genes, 4.1%	0.0146387
antigen processing and presentation of exogenous peptide antigen	7 out of 236 genes, 3.0%	27 out of 2343 genes, 1.2%	0.014665
catabolic process	48 out of 236 genes, 20.3%	356 out of 2343 genes, 15.2%	0.015155
ribose phosphate metabolic process	20 out of 236 genes, 8.5%	121 out of 2343 genes, 5.2%	0.0158288
drug transport	3 out of 236 genes, 1.3%	6 out of 2343 genes, 0.3%	0.0160279
pyrimidine nucleotide biosynthetic process	5 out of 236 genes, 2.1%	16 out of 2343 genes, 0.7%	0.0171351
viral genome expression	5 out of 236 genes, 2.1%	16 out of 2343 genes, 0.7%	0.0171351
viral transcription	5 out of 236 genes, 2.1%	16 out of 2343 genes, 0.7%	0.0171351
purine nucleotide biosynthetic process	7 out of 236 genes, 3.0%	28 out of 2343 genes, 1.2%	0.0179229
response to organic nitrogen	10 out of 236 genes, 4.2%	48 out of 2343 genes, 2.0%	0.0185079
'de novo' posttranslational protein folding	4 out of 236 genes, 1.7%	11 out of 2343 genes, 0.5%	0.0187237
carbohydrate derivative metabolic process	29 out of 236 genes, 12.3%	197 out of 2343 genes, 8.4%	0.0196732
regulation of cell cycle process	9 out of 236 genes, 3.8%	42 out of 2343 genes, 1.8%	0.0209483
antigen processing and presentation of exogenous antigen	7 out of 236 genes, 3.0%	29 out of 2343 genes, 1.2%	0.0216591
cellular amino acid metabolic process	20 out of 236 genes, 8.5%	125 out of 2343 genes, 5.3%	0.0221336
translational termination	5 out of 236 genes, 2.1%	17 out of 2343 genes, 0.7%	0.0223303
glutamine family amino acid metabolic process	5 out of 236 genes, 2.1%	17 out of 2343 genes, 0.7%	0.0223303
pyrimidine-containing compound biosynthetic process	5 out of 236 genes, 2.1%	17 out of 2343 genes, 0.7%	0.0223303
SRP-dependent cotranslational protein targeting to membrane	6 out of 236 genes, 2.5%	23 out of 2343 genes, 1.0%	0.0227353
purine ribonucleotide biosynthetic process	6 out of 236 genes, 2.5%	23 out of 2343 genes, 1.0%	0.0227353
protein targeting to ER	6 out of 236 genes, 2.5%	23 out of 2343 genes, 1.0%	0.0227353
pyrimidine-containing compound metabolic process	6 out of 236 genes, 2.5%	23 out of 2343 genes, 1.0%	0.0227353
establishment of protein localization to endoplasmic reticulum	6 out of 236 genes, 2.5%	23 out of 2343 genes, 1.0%	0.0227353
macromolecule biosynthetic process	37 out of 236 genes, 15.7%	268 out of 2343 genes, 11.4%	0.0232994
carbohydrate derivative biosynthetic process	14 out of 236 genes, 5.9%	79 out of 2343 genes, 3.4%	0.0234903
purine ribonucleotide metabolic process	18 out of 236 genes, 7.6%	110 out of 2343 genes, 4.7%	0.0237587
cellular response to hormone stimulus	7 out of 236 genes, 3.0%	30 out of 2343 genes, 1.3%	0.0259037
glutamine metabolic process	3 out of 236 genes, 1.3%	7 out of 2343 genes, 0.3%	0.0259865
myosin filament organization	3 out of 236 genes, 1.3%	7 out of 2343 genes, 0.3%	0.0259865
myosin filament assembly	3 out of 236 genes, 1.3%	7 out of 2343 genes, 0.3%	0.0259865
pyrimidine ribonucleoside biosynthetic process	3 out of 236 genes, 1.3%	7 out of 2343 genes, 0.3%	0.0259865
ubiquitin-dependent protein catabolic process	10 out of 236 genes, 4.2%	51 out of 2343 genes, 2.2%	0.0276396
modification-dependent protein catabolic process	10 out of 236 genes, 4.2%	51 out of 2343 genes, 2.2%	0.0276396
modification-dependent macromolecule catabolic process	10 out of 236 genes, 4.2%	51 out of 2343 genes, 2.2%	0.0276396
protein localization to endoplasmic reticulum	6 out of 236 genes, 2.5%	24 out of 2343 genes, 1.0%	0.0278375
purine nucleotide metabolic process	19 out of 236 genes, 8.1%	120 out of 2343 genes, 5.1%	0.0281198
purine ribonucleoside salvage	2 out of 236 genes, 0.8%	3 out of 2343 genes, 0.1%	0.0283004
dolichol-linked oligosaccharide biosynthetic process	2 out of 236 genes, 0.8%	3 out of 2343 genes, 0.1%	0.0283004
sperm motility	2 out of 236 genes, 0.8%	3 out of 2343 genes, 0.1%	0.0283004
negative regulation of defense response	2 out of 236 genes, 0.8%	3 out of 2343 genes, 0.1%	0.0283004
response to sterol	2 out of 236 genes, 0.8%	3 out of 2343 genes, 0.1%	0.0283004
UTP metabolic process	2 out of 236 genes, 0.8%	3 out of 2343 genes, 0.1%	0.0283004
negative regulation of inflammatory response	2 out of 236 genes, 0.8%	3 out of 2343 genes, 0.1%	0.0283004
bone morphogenesis	2 out of 236 genes, 0.8%	3 out of 2343 genes, 0.1%	0.0283004
regulation of cartilage development	2 out of 236 genes, 0.8%	3 out of 2343 genes, 0.1%	0.0283004
pyrimidine nucleotide metabolic process	5 out of 236 genes, 2.1%	18 out of 2343 genes, 0.8%	0.0284492
response to oxygen-containing compound	15 out of 236 genes, 6.4%	89 out of 2343 genes, 3.8%	0.0294998
cellular macromolecule biosynthetic process	36 out of 236 genes, 15.3%	264 out of 2343 genes, 11.3%	0.0299379
response to chemical stimulus	40 out of 236 genes, 16.9%	300 out of 2343 genes, 12.8%	0.0313884
cotranslational protein targeting to membrane	6 out of 236 genes, 2.5%	25 out of 2343 genes, 1.1%	0.0336431
ATP metabolic process	10 out of 236 genes, 4.2%	53 out of 2343 genes, 2.3%	0.0352822
cell cycle phase	15 out of 236 genes, 6.4%	91 out of 2343 genes, 3.9%	0.0352954
protein complex disassembly	5 out of 236 genes, 2.1%	19 out of 2343 genes, 0.8%	0.0355347
cellular protein complex disassembly	5 out of 236 genes, 2.1%	19 out of 2343 genes, 0.8%	0.0355347
cellular amino acid biosynthetic process	9 out of 236 genes, 3.8%	46 out of 2343 genes, 2.0%	0.0363099
mRNA metabolic process	21 out of 236 genes, 8.9%	140 out of 2343 genes, 6.0%	0.0370293
cellular catabolic process	40 out of 236 genes, 16.9%	304 out of 2343 genes, 13.0%	0.0380293
pyrimidine ribonucleoside metabolic process	3 out of 236 genes, 1.3%	8 out of 2343 genes, 0.3%	0.0385379
establishment of protein localization to organelle	7 out of 236 genes, 3.0%	33 out of 2343 genes, 1.4%	0.0419468
nucleotide biosynthetic process	11 out of 236 genes, 4.7%	62 out of 2343 genes, 2.6%	0.0419772
nucleoside phosphate biosynthetic process	11 out of 236 genes, 4.7%	62 out of 2343 genes, 2.6%	0.0419772
nucleotide metabolic process	24 out of 236 genes, 10.2%	167 out of 2343 genes, 7.1%	0.0420553
cellular response to organic cyclic compound	4 out of 236 genes, 1.7%	14 out of 2343 genes, 0.6%	0.044641
response to endogenous stimulus	16 out of 236 genes, 6.8%	102 out of 2343 genes, 4.4%	0.0454166
protein ubiquitination	11 out of 236 genes, 4.7%	63 out of 2343 genes, 2.7%	0.0464996
response to drug	8 out of 236 genes, 3.4%	41 out of 2343 genes, 1.7%	0.0478567
